# Supplementary material for: Rapid genomic evolution in Brassica rapa with bumblebee selection in experimental evolution
Source: BMC Ecol Evol. 2024 Jan 9;24:7. doi: 10.1186/s12862-023-02194-y (PMC10775529; doi:10.1186/s12862-023-02194-y)
Supplement: Supplementary file 1 — Supplementary Material 1: Dataset1. List of 171 candidate genes with significant allele frequency changes during bumblebee selection [file 12862_2023_2194_MOESM1_ESM.xlsx]

## Sheet: Dataset1
Dataset 1. List of candidate genes with significant allele frequency changes during bumblebee selection. The transcripts are retrieved from phytozome.jgi.doe.gov.
ATG	transcript
Brara.A00129	Formamidase / Formamide amidohydrolase
Brara.A00130	Formamidase / Formamide amidohydrolase
Brara.A00609	B3 DOMAIN-CONTAINING PROTEIN REM-LIKE 1-RELATED
Brara.A00610	B3 DOMAIN-CONTAINING PROTEIN REM-LIKE 1-RELATED
Brara.A00814	AUXIN-RESPONSIVE PROTEIN IAA27
Brara.A00815	Phospholipase A(2) / Phospholipase A2
Brara.A00816	UBIQUINOL OXIDASE 4, CHLOROPLASTIC/CHROMOPLASTIC
Brara.A01246	ELONGATION FACTOR TS
Brara.A01370	S-ALKYL-THIOHYDROXIMATE LYASE SUR1-RELATED
Brara.A01450	ALPHA-GLUCAN WATER DIKINASE 2
Brara.A01451	SERINE CARBOXYPEPTIDASE-LIKE 31-RELATED
Brara.A01511	SUPEROXIDE DISMUTASE [FE] 2, CHLOROPLASTIC
Brara.A01512	METACASPASE-2
Brara.A01513	PEPTIDE METHIONINE SULFOXIDE REDUCTASE A4, CHLOROPLASTIC
Brara.A01602	Glycylpeptide N-tetradecanoyltransferase / Peptide N-tetradecanoyltransferase
Brara.A01603	PROTEIN KINASE FAMILY PROTEIN
Brara.A01642	Protein kinase domain (Pkinase) // Leucine rich repeat N-terminal domain (LRRNT_2) // Leucine rich repeat (LRR_8)
Brara.A01722	EARLY NODULIN-LIKE PROTEIN 2
Brara.A01904	Domain of unknown function
Brara.A02513	PEPTIDE METHIONINE SULFOXIDE REDUCTASE A4, CHLOROPLASTIC
Brara.A02518	SERINE CARBOXYPEPTIDASE-LIKE 31-RELATED
Brara.A02528	KATANIN P80 WD40 REPEAT-CONTAINING SUBUNIT B1 HOMOLOG
Brara.A02747	CYSTEINE-RICH REPEAT SECRETORY PROTEIN 18-RELATED
Brara.A03088	Protein with unknonw function
Brara.A03089	SULFATE TRANSPORTER 3.4-RELATED
Brara.A03610	AUXIN-RESPONSIVE PROTEIN-RELATED
Brara.A03611	U-BOX DOMAIN-CONTAINING PROTEIN 9
Brara.B00019	ANAPHASE-PROMOTING COMPLEX SUBUNIT 2
Brara.B00020	S-ADENOSYL-L-METHIONINE-DEPENDENT METHYLTRANSFERASE FAMILY PROTEIN
Brara.B00403	Ubiquitin carboxyl-terminal hydrolase (UCH)
Brara.B00916	TOUSLED-LIKE KINASE, ISOFORM G
Brara.B00917	Protein of unknown function (DUF3148) (DUF3148)
Brara.B00918	BETA-D-GLUCAN EXOHYDROLASE-LIKE PROTEIN-RELATED
Brara.B01846	TRANSCRIPTION INITIATION FACTOR IIH-RELATED
Brara.B01858	ZINC FINGER DHHC DOMAIN CONTAINING PROTEIN
Brara.B01859	PROTEIN ARGONAUTE 7
Brara.B02293	Protein of unknown function (DUF1644) (DUF1644)
Brara.B02294	zinc-binding in reverse transcriptase (zf-RVT)
Brara.B02295	GLYCOSYL HYDROLASE FAMILY 17 PROTEIN-RELATED
Brara.B02310	DNA oxidative demethylase / Alkylated DNA repair protein
Brara.B02311	PUMILIO HOMOLOG 11-RELATED
Brara.B03028	Domain of unknown function DUF223 (DUF223) // Replication factor-A C terminal domain (Rep_fac-A_C)
Brara.B03316	Protein with unknonw function
Brara.B03317	Elongation factor Tu domain 2 (GTP_EFTU_D2) // Translation-initiation factor 2 (IF-2)
Brara.B03516	Protein with unknonw function
Brara.C00407	TREHALOSE-PHOSPHATE PHOSPHATASE E-RELATED
Brara.C01993	PEROXIDASE 24
Brara.C01994	SWI/SNF-RELATED MATRIX-ASSOCIATED ACTIN-DEPENDENT REGULATOR OF CHROMATIN SUBFAMILY-RELATED
Brara.C02292	Plant protein of unknown function (DUF641) (DUF641)
Brara.C02293	3-phosphoshikimate 1-carboxyvinyltransferase / EPSP synthase
Brara.C04351	ZINC FINGER CCCH DOMAIN-CONTAINING PROTEIN 19-RELATED
Brara.C04352	UPF0183 PROTEIN
Brara.C04390	HEAT SHOCK TRANSCRIPTION FACTOR
Brara.C04459	BTB/POZ DOMAIN-CONTAINING PROTEIN
Brara.C04463	11-BETA-HYDROXYSTEROID DEHYDROGENASE-LIKE 2
Brara.C04473	ALPHA/BETA-HYDROLASES SUPERFAMILY PROTEIN
Brara.C04474	ADP-ribose diphosphatase / ADPR-PPase // NAD(+) diphosphatase / NADP pyrophosphatase // Mn(2+)-dependent ADP-ribose/CDP-alcohol diphosphatase / Mn(2+)-dependent ADP-ribose/CDP-alcohol pyrophosphatase
Brara.C04550	Protein of unknown function (DUF1639) (DUF1639)
Brara.D00085	ASPARTYL PROTEASE-RELATED
Brara.D00235	SERINE/THREONINE-PROTEIN PHOSPHATASE PP2A-4 CATALYTIC SUBUNIT
Brara.D00502	PROTEIN NRT1/ PTR FAMILY 5.5-RELATED
Brara.D00503	Mitochondrial solute carrier protein
Brara.D00827	COPPER-BINDING FAMILY PROTEIN-RELATED
Brara.D00828	Pyridoxal kinase / Vitamin B6 kinase
Brara.D00831	AQUAPORIN NIP4-1-RELATED
Brara.D00834	CALCIUM-DEPENDENT LIPID-BINDING DOMAIN-CONTAINING PROTEIN
Brara.D00848	PPR repeat (PPR) // PPR repeat family (PPR_2)
Brara.D01052	C1 DOMAIN-CONTAINING PROTEIN-RELATED
Brara.D01095	LYSINE HISTIDINE TRANSPORTER 1-RELATED
Brara.D01118	NA
Brara.D01119	PROTEIN S-ACYLTRANSFERASE 5-RELATED
Brara.D01120	Staufen and related double-stranded-RNA-binding proteins
Brara.D01177	ACYLTRANSFERASE-LIKE PROTEIN-RELATED
Brara.D01473	SELENOPROTEIN H
Brara.D01474	FASCICLIN-LIKE ARABINOGALACTAN PROTEIN 3-RELATED
Brara.D01622	BEL1-LIKE HOMEODOMAIN PROTEIN 1-RELATED
Brara.D01665	Nucleoplasmin (Nucleoplasmin)
Brara.D01666	NAD DEPENDENT EPIMERASE/DEHYDRATASE
Brara.D01693	GATA TRANSCRIPTION FACTOR 10-RELATED
Brara.D01694	Ras suppressor protein (contains leucine-rich repeats) // Ran GTPase-activating protein
Brara.D01757	Tropinone reductase II / Tropinone reductase
Brara.D02273	ATP BINDING MICROTUBULE MOTOR FAMILY PROTEIN
Brara.D02663	Jacalin-like lectin domain (Jacalin)
Brara.D02664	CYSTEINE SYNTHASE
Brara.E00099	NA
Brara.E00200	PPR repeat (PPR) // PPR repeat family (PPR_2) // Pentatricopeptide repeat domain (PPR_3) // DYW family of nucleic acid deaminases (DYW_deaminase)
Brara.E00201	TRANSCRIPTION FACTOR BHLH106-RELATED
Brara.E00244	Protein of unknown function (DUF642) (DUF642)
Brara.E00599	Glutamate-5-semialdehyde dehydrogenase / Glutamyl-gamma-semialdehyde dehydrogenase
Brara.E00600	GLYCOPROTEIN FAMILY PROTEIN
Brara.E00633	ABC TRANSPORTER G FAMILY MEMBER 1-RELATED
Brara.E00669	Ethanolamine-phosphate cytidylyltransferase / Phosphorylethanolamine transferase
Brara.E00764	DNASE I-LIKE SUPERFAMILY PROTEIN
Brara.E00810	CALLOSE SYNTHASE 10
Brara.E00842	1,4-alpha-glucan branching enzyme / Glycogen branching enzyme
Brara.E01599	PPR repeat (PPR) // PPR repeat family (PPR_2) // Pentatricopeptide repeat domain (PPR_3)
Brara.E01600	CALMODULIN-BINDING FAMILY PROTEIN
Brara.E01701	NA
Brara.F00162	NAC DOMAIN-CONTAINING PROTEIN 19-RELATED
Brara.F00170	2-OXOGLUTARATE (2OG) AND FE(II)-DEPENDENT OXYGENASE SUPERFAMILY PROTEIN-RELATED
Brara.F00171	Protein of unknown function (DUF2921) (DUF2921)
Brara.F00247	AMINOTRANSFERASE-LIKE, PLANT MOBILE DOMAIN FAMILY PROTEIN-RELATED
Brara.F00248	Uncharacterized conserved protein
Brara.F00536	PROTEIN PHOSPHATASE 2C 16-RELATED
Brara.F00537	THIOREDOXIN-LIKE 1-1, CHLOROPLASTIC-RELATED
Brara.F01033	ABC TRANSPORTER G FAMILY MEMBER 35-RELATED
Brara.F01068	ABC TRANSPORTER G FAMILY MEMBER 38
Brara.F01236	SYNTAXIN-RELATED PROTEIN KNOLLE
Brara.F01237	PROTEIN HUELLENLOS
Brara.F02831	TOPLESS-RELATED PROTEIN 2-RELATED
Brara.F02922	DnaJ domain (DnaJ) // Cleavage inducing molecular chaperone (Jiv90)
Brara.F02923	CYTOSINE-SPECIFIC METHYLTRANSFERASE
Brara.F02971	PPR repeat (PPR) // PPR repeat family (PPR_2) // DYW family of nucleic acid deaminases (DYW_deaminase)
Brara.F02972	DEFENSIN-LIKE PROTEIN 155-RELATED
Brara.F03123	ABC TRANSPORTER B FAMILY MEMBER 19
Brara.G00181	Domain of unknown function (DUF4283) (DUF4283) // Zinc knuckle (zf-CCHC_4)
Brara.G00234	Senescence-associated protein (Senescence)
Brara.G00243	ASPARTYL PROTEASE FAMILY PROTEIN
Brara.G00447	NA
Brara.G00449	Aconitate hydratase / Citrate(isocitrate) hydro-lyase
Brara.G00733	SAPS- - SIT4 PHOSPHATASE-ASSOCIATED FAMILY PROTEIN
Brara.G00971	EXPRESSED PROTEIN-RELATED
Brara.G01069	Uncharacterized conserved protein
Brara.G01070	GH06923P
Brara.G01976	GALACTURONOSYLTRANSFERASE-LIKE 6-RELATED
Brara.G01977	SECY/SEC61-ALPHA FAMILY MEMBER
Brara.G02000	ABC TRANSPORTER G FAMILY MEMBER 35-RELATED
Brara.G02126	AUXIN RESPONSE FACTOR 17
Brara.G02303	F6A14.12 PROTEIN-RELATED
Brara.G02304	ETHYLENE INSENSITIVE 3-LIKE 3 PROTEIN
Brara.G02319	HOMEOBOX-LEUCINE ZIPPER PROTEIN HDG12
Brara.G02343	NB-ARC domain (NB-ARC) // Leucine Rich Repeat (LRR_3) // TIR domain (TIR_2) // Leucine rich
Brara.G02418	3-KETOACYL-COA SYNTHASE 7
Brara.G02419	MATE EFFLUX FAMILY PROTEIN-RELATEDMultidrug Efflux transporter pumps
Brara.G02442	NHL DOMAIN-CONTAINING PROTEIN
Brara.G02447	50S RIBOSOMAL PROTEIN L7/L12-RELATED
Brara.G02448	SAM domain (Sterile alpha motif) (SAM_1)
Brara.G02953	NHL DOMAIN-CONTAINING PROTEIN
Brara.G03145	ALCOHOL DEHYDROGENASE RELATED
Brara.G03454	SQUAMOSA PROMOTER-BINDING-LIKE PROTEIN 14-RELATED
Brara.H00993	LACTOSYLCERAMIDE 4-ALPHA-GALACTOSYLTRANSFERASE ALPHA- 1,4-GALACTOSYLTRANSFERASE
Brara.H01571	PRE-MRNA CLEAVAGE FACTOR IM, 25KD SUBUNIT
Brara.H01572	CHIP, ISOFORM B
Brara.H01604	PROTEIN S-ACYLTRANSFERASE 8
Brara.H02116	PROTEIN NRT1/ PTR FAMILY 5.10-RELATED
Brara.H02519	DNA-3-methyladenine glycosylase I / DNA-3-methyladenine glycosidase I
Brara.H02520	ASPARTYL BETA-HYDROXYLASE N-TERMINAL REGION DOMAIN-CONTAINING PROTEIN-RELATED
Brara.I00081	RNA RECOGNITION MOTIF-CONTAINING PROTEIN
Brara.I00082	PROTEIN S-ACYLTRANSFERASE 12-RELATED
Brara.I00083	AT0ZI1 PROTEIN
Brara.I00536	DEHYDRATION-RESPONSIVE PROTEIN RD22
Brara.I01085	SPLICING FACTOR 3B SUBUNIT 4
Brara.I01890	MYOSIN HEAVY CHAIN-RELATED PROTEIN
Brara.I01929	WRKY TRANSCRIPTION FACTOR 28-RELATED
Brara.I01946	PROTEIN TORNADO 2
Brara.I01947	Bontoxilysin / Botulinum neurotoxin
Brara.I02761	VACUOLAR-SORTING RECEPTOR 5-RELATED
Brara.I03915	METAL ION BINDING PROTEIN
Brara.I03984	SERINE/THREONINE-PROTEIN KINASE RIO
Brara.I05511	TATA BOX-BINDING PROTEIN-ASSOCIATED FACTOR RNA POLYMERASE I SUBUNIT B
Brara.I05512	HAD SUPERFAMILY, SUBFAMILY IIIB ACID PHOSPHATASE
Brara.I05513	NA
Brara.J01018	PPR repeat (PPR) // PPR repeat family (PPR_2)
Brara.J01019	DNA-directed RNA polymerase / RNA polymerase III
Brara.J01020	MITOCHONDRIAL TRANSCRIPTION TERMINATION FACTOR FAMILY PROTEIN
Brara.J01981	PECTATE LYASE 19-RELATED
Brara.J02302	Domain of unknown function (DUF4283) (DUF4283) // Zinc knuckle (zf-CCHC_4)
Brara.J02423	DOMAIN IN F-BOX AND BRCT DOMAIN-CONTAINING PROTEIN-RELATED
Brara.J02424	CLEFT LIP AND PALATE ASSOCIATED TRANSMEMBRANE PROTEIN-RELATED
Brara.J02425	VQ motif (VQ)
Brara.J02506	PROTEIN BONZAI 3
