# Supplementary material for: Rapid genomic evolution in Brassica rapa with bumblebee selection in experimental evolution
Source: BMC Ecol Evol. 2024 Jan 9;24:7. doi: 10.1186/s12862-023-02194-y (PMC10775529; doi:10.1186/s12862-023-02194-y)
Supplement: Supplementary file 2 — Supplementary Material 2: Table S1. Variation of haplotype blocks [file 12862_2023_2194_MOESM2_ESM.xlsx]

## Sheet: Feuil1
	Nber blocks	mean length/block	median length/block	mean nber of SNP/block	median nber of SNP/block
A1	786	11.75	0.11	3.13	3
B1	780	10.14	0.1	3.06	3
C9A	563	47.81	0.69	4.07	3
C9B	648	39.37	0.2	3.91	3
B9A	478	65.33	20	4.33	4
B9B	600	50.71	1.13	4.12	3
C10	743	24.87	0.15	3.53	3
B10	696	38.94	0.17	3.87	3
