# Supplementary material for: Rapid genomic evolution in Brassica rapa with bumblebee selection in experimental evolution
Source: BMC Ecol Evol. 2024 Jan 9;24:7. doi: 10.1186/s12862-023-02194-y (PMC10775529; doi:10.1186/s12862-023-02194-y)
Supplement: Supplementary file 3 — Supplementary Material 3: Table S2. Polygon area formed by linking the pairwise combinations of the six first pairwise principal components in genomic PCA [file 12862_2023_2194_MOESM3_ESM.xlsx]

## Sheet: Feuil1
generation	PC1_PC2	PC1_PC3	PC1_PC4	PC1_PC5	PC1_PC6	PC2_PC3	PC2_PC4	PC2_PC5	PC2P_C6	PC3_PC4	PC3_PC5	PC3_PC6	PC4_PC5	PC4_PC6	PC5_PC6
A1	0.000866011	0.00173835	0.00089693	0.00209521	0.00113739	0.00141709	0.000675252	0.00142598	0.000918909	0.00152014	0.00292889	0.00191986	0.00179719	0.00117603	0.00265725
B1	0.000522458	0.000904616	0.00129635	0.000871412	0.00114649	0.0009888	0.00131614	0.00103779	0.00152142	0.00233005	0.0015662	0.00226985	0.00251971	0.00316465	0.00222552
B9A	0.00178583	0.00174032	0.00179511	0.0107378	0.00482717	0.00188258	0.00174872	0.00546565	0.00431431	0.00126496	0.0120017	0.00536489	0.0108954	0.0048392	0.0175026
B9B	0.00214574	0.00105051	0.00703095	0.00273612	0.00736222	0.0041054	0.0174715	0.00967863	0.0228308	0.0104137	0.00343512	0.0109452	0.0220513	0.0522147	0.0119451
C9B	0.0010528	0.00112421	0.00154491	0.00190259	0.00259218	0.00100279	0.00104798	0.00142881	0.0022407	0.00138294	0.00165373	0.00261675	0.00186425	0.00302991	0.00284396
C9A	0.000466294	0.000958629	0.000397516	0.00121174	0.000746162	0.00115874	0.000572326	0.00114168	0.000977793	0.00115401	0.00272079	0.00213037	0.00130329	0.00105401	0.00272381
B10	0.00664356	0.00192274	0.0107084	0.00919071	0.00879722	0.00602007	0.0220057	0.0304304	0.0271955	0.00709517	0.00760428	0.00777546	0.0455499	0.0320168	0.0300323
C10	0.000677538	0.000836679	0.000787941	0.00149474	0.00140844	0.00113737	0.000961996	0.00134326	0.00139027	0.00135492	0.002173	0.00212406	0.00191365	0.00174732	0.00276005
